# Supplementary material for: Genomic characterization of a multidrug-resistant uropathogenic Escherichia coli and evaluation of Echeveria plant extracts as antibacterials
Source: AIMS Microbiol. 2024 Jan 17;10(1):41–61. doi: 10.3934/microbiol.2024003 (PMC10955171; doi:10.3934/microbiol.2024003)
Supplement: Supplementary file 1 [file microbiol-10-01-003-s001.xlsx]

## Sheet: TableS1
Table S1. Epidemiological and antimicrobial resistance features of Escherichia coli ST2279 lineage used for cgMLST-based phylogenetic reconstruction.
Isolate ID (EnteroBase)	Isolation country	Source	Serotype a	Phylogroup	MLST/ST Complex	CH type b	Antimicrobial resistance genes c	QRDR mutations c
ESC_BA1886AA_AS	United States	Human	O25:H4	B2	ST2279/ST131 Cplx	40-31	aac(3)-IIa, sul1, blaOXA-2, blaTEM-189, blaTEM-1A, blaTEM-26, blaTEM-154, qacE	gyrA(S83L, D87G), parC(S80R), parE(I529L)
ESC_CC8617AA_AS	United States	Human	ONT:H4	B2	ST2279/ST131 Cplx	40-27	aac(6')-Ib-cr, aph(3'')-Ib, aph(6)-Id, aadA1, aac(3)-IIa, dfrA8, dfrA14, sul2, qnrB1, sitABCD, tet(A), blaOXA-1, blaTEM-1B, blaCTX-M-15, catA1, catB3	parE(I529L)
ESC_DC1870AA_AS	United States	Human	O25:H4	B2	ST2279/ST131 Cplx	40-5	aac(6')-Ib-cr, aac(3)-IIa, sitABCD, tet(A), blaCTX-M-15, blaOXA-1, catB3	gyrA(S83L, D87N), parC(S80I, E84V), parE(I529L)
ESC_DC1894AA_AS	United States	Human	O25:H4	B2	ST2279/ST131 Cplx	40-5	aac(6')-Ib-cr, aac(3)-IIa, sitABCD, tet(A), blaCTX-M-15, blaOXA-1, catB3	gyrA(S83L, D87N), parC(S80I, E84V), parE(I529L)
ESC_EC0863AA_AS	Belgium	Human	O25:H4	B2	ST2279/ST131 Cplx	40-27	aph(6)-Id, aph(3'')-Ib, sul2, sitABCD, tet(A), blaTEM-1B	parE(I529L)
ESC_EC7660AA_AS	Mexico	Human	ONT:H4	B2	ST2279/ST131 Cplx	40-260	aph(6)-Id, aph(3'')-Ib, aac(3)-IIa, aac(6')-Ib-cr, dfrA8, sul2, sitABCD, tet(B), tet(A), blaTEM-1B, blaOXA-1, blaCTX-M-15, catB3	gyrA(S83L, D87N), parC(S80I, E84V), parE(I529L)
ESC_EC8221AA_AS	Canada	Human	O25:H4	B2	ST2279/ST131 Cplx	40-5	aac(3)-IIa, aac(6')-Ib-cr, sitABCD, tet(A), blaCTX-M-15, blaOXA-1, catB3	gyrA(S83L, D87N), parC(S80I, E84V), parE(I529L)
ESC_FB9836AA_AS	United States	Human	O25:H4	B2	ST2279/ST131 Cplx	40-5	aac(3)-IIa, aac(6')-Ib-cr, sitABCD, tet(A), blaCTX-M-15, blaOXA-1, catB3	gyrA(S83L, D87N), parC(S80I, E84V), parE(I529L)
ESC_FC5301AA_AS	Mexico	Human	O25:H4	B2	ST2279/ST131 Cplx	40-5	aac(6')-Ib-cr, aph(3'')-Ib, aac(3)-IIa, aph(6)-Id, sitABCD, tet(A), blaOXA-1, blaCTX-M-15, catB3	gyrA(S83L, D87N), parC(S80I, E84V), parE(I529L)
ESC_FC7094AA_AS	United States	Human	O25:H4	B2	ST2279/ST131 Cplx	40-27	aph(6)-Id, aph(3'')-Ib, dfrA8, sul2, sitABCD, tet(A), blaTEM-1B	parE(I529L)
ESC_FC7329AA_AS	United States	Human	O25:H4	B2	ST2279/ST131 Cplx	40-27	aph(3'')-Ib, aph(6)-Id, sul2, sitABCD, tet(A), blaTEM-1B	parE(I529L)
ESC_FC7455AA_AS	United States	Human	O25:H4	B2	ST2279/ST131 Cplx	40-27	aph(3'')-Ib, aph(6)-Id, sul2, sitABCD, blaTEM-1B	parE(I529L)
ESC_FC9615AA_AS	United States	Human	O25:H4	B2	ST2279/ST131 Cplx	40-27	aph(3'')-Ib, aph(6)-Id, sul2, sitABCD, blaTEM-1B	parE(I529L)
ESC_FC9754AA_AS	United States	Human	O25:H4	B2	ST2279/ST131 Cplx	40-27	aph(6)-Id, aph(3'')-Ib, dfrA8, sul2, sitABCD, tet(A), blaTEM-1B	parE(I529L)
ESC_GB5587AA_AS	United States	Human	O25:H4	B2	ST2279/ST131 Cplx	40-31	aac(3)-IIa, dfrA29, sul1, blaTEM-154, blaTEM-189, blaOXA-2, blaTEM-1A, blaTEM-26, qacE	gyrA(S83L, D87G), parC(S80R), parE(I529L)
ESC_GB8581AA_AS	Missing data	Human	O25:H4	B2	ST2279/ST131 Cplx	40-5	aac(3)-IIa, aac(6')-Ib-cr, sitABCD, tet(A), blaOXA-1, blaCTX-M-15, catB3	gyrA(S83L, D87N), parC(S80I, E84V), parE(I529L)
ESC_GC1403AA_AS	United States	Human	O25:H4	B2	ST2279/ST131 Cplx	40-5	aac(3)-IIa, aac(6')-Ib-cr, sitABCD, blaOXA-1, blaCTX-M-15, catB3	gyrA(S83L, D87N), parC(S80I, E84V), parE(I529L)
ESC_GC1619AA_AS	United States	Human	O25:H4	B2	ST2279/ST131 Cplx	40-5	aac(6')-Ib-cr, aac(3)-IIa, sitABCD, tet(A), blaCTX-M-15, blaOXA-1, catB3	gyrA(S83L, D87N), parC(S80I, E84V), parE(I529L)
ESC_GC1796AA_AS	United States	Human	O25:H4	B2	ST2279/ST131 Cplx	40-5	aac(6')-Ib-cr, aac(3)-IIa, sitABCD, tet(A), blaCTX-M-15, blaOXA-1, catB3	gyrA(S83L, D87N), parC(S80I, E84V), parE(I529L)
ESC_GC1844AA_AS	United States	Human	O25:H4	B2	ST2279/ST131 Cplx	40-5	aac(6')-Ib-cr, aac(3)-IIa, sitABCD, tet(A), blaCTX-M-15, blaOXA-1, catB3	gyrA(S83L, D87N), parC(S80I, E84V), parE(I529L)
ESC_GC1993AA_AS	Australia	Human	O16:H5	B2	ST2279/ST131 Cplx	40-41	aadA5, aph(3'')-Ib, aph(6)-Id, mph(A), sul1, dfrA17, sul2, sitABCD, blaTEM-1B, qacE	gyrA(S83L), parE(I529L)
ESC_HA3785AA_AS	Missing data	Unknown	O18:H4	B2	ST2279/ST131 Cplx	40-27	aph(6)-Id, aac(3)-IId,aph(3'')-Ib, sul2, sul1, dfrA7, sitABCD, blaTEM-1B, qacE, catA1	parE(I529L)
ESC_LA3433AA_AS	Spain	Livestock	O25:H4	B2	ST2279/ST131 Cplx	40-27	sitABCD, blaTEM-1B	parE(I529L)
ESC_LB3341AA_AS	Canada	Human	O25:H4	B2	ST2279/ST131 Cplx	40-5	aac(6')-Ib-cr, aac(3)-IIa, sitABCD, tet(A), blaCTX-M-15, blaOXA-1, catB3	gyrA(S83L, D87N), parC(S80I, E84V), parE(I529L)
ESC_LB3480AA_AS	Canada	Human	O25:H4	B2	ST2279/ST131 Cplx	40-5	aac(6')-Ib-cr, sitABCD, tet(A), blaCTX-M-15, blaOXA-1, catB3	gyrA(S83L, D87N), parC(S80I, E84V), parE(I529L)
ESC_LB4019AA_AS	Canada	Human	O25:H4	B2	ST2279/ST131 Cplx	40-5	aac(3)-IIa, aac(6')-Ib-cr, sitABCD, blaCTX-M-15, blaOXA-1, catB3	gyrA(S83L, D87N), parC(S80I, E84V), parE(I529L)
ESC_LB8279AA_AS	Missing data	Unknown	O25:H4	B2	ST2279/ST131 Cplx	40-27	aph(3'')-Ib, aph(6)-Id, sul2, sitABCD, tet(A), blaTEM-1B	parE(I529L)
ESC_LB8280AA_AS	Missing data	Unknown	O25:H4	B2	ST2279/ST131 Cplx	40-27	aph(3'')-Ib, aph(6)-Id, sul2, sitABCD, tet(A), blaTEM-1B	parE(I529L)
ESC_NB6752AA_AS	United States	Human	O25:H4	B2	ST2279/ST131 Cplx	40-27	aac(3)-IId, aadA2, sul1, dfrA12, sitABCD, blaTEM-1B, qacE	gyrA(S83L, D87G), parC(S80R), parE(I529L)
ESC_QA7382AA_AS	Japan	Human	O25:H4	B2	ST2279/ST131 Cplx	40-27	aph(3'')-Ib, aph(6)-Id, sul2, sitABCD, tet(A), blaTEM-1B	parE(I529L)
ESC_TA2427AA_AS	Australia	Wild animal	O25:H4	B2	ST2279/ST131 Cplx	40-30	dfrA17, sul2, sul1, aac(6')-Ib-cr, aph(3'')-Ib, aph(6)-Id, aadA5, mph(A), sitABCD, tet(A), blaCTX-M-15, blaOXA-1, qacE, catB3	gyrA(S83L, D87N), parC(S80I, E84V), parE(I529L)
ESC_TA2729AA_AS	Missing data	Unknown	O25:H4	B2	ST2279/ST131 Cplx	40-27	aph(6)-Id, aph(3'')-Ib, dfrA8, sul2, sitABCD, tet(A), blaTEM-1B	parE(I529L)
ESC_TA2731AA_AS	Missing data	Unknown	O25:H4	B2	ST2279/ST131 Cplx	40-27	aph(6)-Id, aph(3'')-Ib, sul2, dfrA8, sitABCD, tet(A), blaTEM-1B	parE(I529L)
ESC_TA2732AA_AS	Missing data	Unknown	O25:H4	B2	ST2279/ST131 Cplx	40-27	aph(6)-Id, aph(3'')-Ib, sul2, dfrA8, sitABCD, tet(A), blaTEM-1B	parE(I529L)
ESC_TA2733AA_AS	Missing data	Unknown	O25:H4	B2	ST2279/ST131 Cplx	40-27	aph(6)-Id, aph(3'')-Ib, sul2, dfrA8, sitABCD, tet(A), blaTEM-1B	parE(I529L)
ESC_TA2734AA_AS	Missing data	Unknown	O25:H4	B2	ST2279/ST131 Cplx	40-27	aph(6)-Id, aph(3'')-Ib, sul2, dfrA8, sitABCD, tet(A), tet(D), tet(B), blaTEM-1B	parE(I529L)
ESC_TA2736AA_AS	Missing data	Unknown	O25:H4	B2	ST2279/ST131 Cplx	40-27	aph(6)-Id, aph(3'')-Ib, sul2, dfrA8, sitABCD, tet(A), blaTEM-1B	parE(I529L)
ESC_TA2737AA_AS	Missing data	Unknown	O25:H4	B2	ST2279/ST131 Cplx	40-27	aph(6)-Id, aph(3'')-Ib, sul2, dfrA8, sitABCD, tet(A), blaTEM-1B	parE(I529L)
ESC_TA8734AA_AS	United States	Human	O25:H4	B2	ST2279/ST131 Cplx	40-27	aac(3)-IId, aph(6)-Id, aph(3'')-Ib, aadA2, mph(A), sul1, sul2, dfrA12, sitABCD, qacE	gyrA(S83L), parC(S80R), parE(I529L)
ESC_UA6329AA_AS	Missing data	Unknown	O25:H4	B2	ST2279/ST131 Cplx	40-27	aph(6)-Id, aph(3'')-Ib, sul2, dfrA8, sitABCD, tet(A), blaTEM-1B	parC(S57T)
ESC_UB1723AA_AS	Denmark	Companion animal	O25:H4	B2	ST2279/ST131 Cplx	40-27	sitABCD, blaTEM-1B, blaTEM-1B	parE(I529L)
ESC_WB6816AA_AS	Australia	Human	O25:H4	B2	ST2279/ST131 Cplx	40-30	aadA5, aac(3)-IIa, aac(6')-Ib-cr, dfrA17, sul1, sitABCD, tet(A), blaCTX-M-15, blaOXA-1, mph(A), qacE, catB3	gyrA(S83L, D87N), parC(S80I, E84V), parE(I529L)
ESC_WB6817AA_AS	Australia	Human	O25:H4	B2	ST2279/ST131 Cplx	40-30	aadA5, aph(3'')-Ib, aph(6)-Id, sul2, sul1, dfrA17, sitABCD, tet(A), blaCTX-M-27, mph(A), qacE	gyrA(S83L, D87N), parC(S80I, E84V), parE(I529L)
a Information extracted from WGS data (SerotypeFinder version 2.0.1 https://cge.food.dtu.dk/services/SerotypeFinder/ ; accessed on 15 November 2022).
b Information extracted from WGS data (CHTyper version 1.0 https://cge.food.dtu.dk/services/CHTyper/ ; accessed on 16 November 2022).
c Information extracted from WGS data (ResFinder version 4.1 https://cge.food.dtu.dk/services/ResFinder/ ; accessed on 18 November 2022). Antimicrobial resistance genes: β-lactam (blaTEM-1A, blaTEM-1B, blaTEM-26, blaTEM-154, blaTEM-189, blaCTX-M-15, blaCTX-M-27, blaOXA-1, blaOXA-2); Aminoglycosides (aac(3)-IIa, aac(3)-IId, aph(3'')-Ib, aph(6)-Id, aadA1, aadA2, aadA5); Macrolides (mph(A)); Phenico…
